# Supplementary material for: Framework nucleic acids as programmable carrier for transdermal drug delivery
Source: Nat Commun. 2019 Mar 8;10:1147. doi: 10.1038/s41467-019-09029-9 (PMC6408537; doi:10.1038/s41467-019-09029-9)
Supplement: Supplementary file 4 — Source Data [file 41467_2019_9029_MOESM4_ESM.xlsx]

## Sheet: Fig2C
Depth	Control				TH21				TH37				TH337				6H714				6H14498				R13730				B14498				T14498
0	0.989075	0.856318	2.41661		87.9377	87.0523	89.9806		88.2381	77.9344	85.5677		62.1333	77.8539	61.7544		55.1761	77.5398	91.5706		52.02	73.1352	68.4191		67.9014	33.4392	81.8223		62.7176	70.3182	66.5113		82.5968	80.1752	81.1124
25	1.04139	0.995931	1.67137		79.6801	88.1306	92.1297		91.1199	69.2554	88.4372		25.9684	48.4745	36.5765		36.79	53.8771	92.2966		20.5335	43.9904	27.1861		47.0395	17.138	55.575		35.4201	60.7993	48.1182		35.8522	36.1264	36.0012
50	1.02963	0.683969	3.17578		78.7974	82.327	86.6571		81.989	62.1499	89.4242		11.9206	19.5005	24.428		36.3796	56.1937	81.8873		11.1057	31.0203	8.03464		12.039	6.97211	27.8798		24.8025	28.3671	26.6849		24.8273	17.7246	22.1757
75	1.63686	1.16613	3.52687		64.4243	85.1193	91.1796		59.5107	60.1931	82.9107		10.0172	9.74847	28.6655		27.4848	37.9903	44.0796		4.71584	32.5236	5.59065		7.57005	5.47252	17.4147		26.6626	22.2778	24.5701		18.1218	17.2675	17.1936
100	1.31993	0.939254	3.69976		44.1077	72.3474	83.8139		46.8043	46.5312	71.4978		9.4673	5.58943	21.0373		9.15688	25.484	24.7281		3.91329	24.348	6.92898		4.37197	7.45928	11.0707		23.7475	20.9451	22.6423		14.0099	10.1412	12.1026
125	1.11323	0.737704	2.15482		38.196	51.9805	70.3786		38.8765	53.2218	67.2461		7.40988	4.82743	24.2184		12.1451	17.6541	16.842		3.80377	21.928	4.72655		6.88925	4.81842	11.1886		19.5703	18.9545	19.3621		9.82956	7.30847	8.66511
150	0.849372	0.632964	4.41614		24.6173	48.8846	59.7132		26.8694	38.7248	50.9466		5.00794	4.22337	17.6334		10.8735	10.872	17.5218		3.15935	14.2039	3.16649		5.73392	5.51866	6.61538		14.9986	15.8799	15.2392		6.54788	5.83474	6.09221
175	0.956568	1.29017	2.99639		26.1244	32.7755	39.4649		30.6271	26.9652	49.788		4.00087	2.2746	18.3615		8.8537	10.342	13.6608		2.9849	11.3107	4.97564		4.24557	5.64831	4.52929		16.5637	14.8078	15.6612		3.32795	1.52605	2.32701
200	1.07424	0.548516	2.91323		16.7014	32.2499	30.794		13.1616	21.1326	36.2173		7.61879	2.93628	20.8576		6.67913	9.24538	11.7344		2.53735	3.48177	4.85401		4.21539	3.16407	7.3517		9.22353	10.1459	9.64701		4.18393	2.54791	3.65922
225	1.28113	1.47943	3.3382		17.7482	30.4614	29.3105		11.9495	18.3777	38.9778		4.60084	3.95498	15.1963		4.06333	6.44394	7.74361		3.65555	2.79511	3.04558		3.43749	4.8572	3.5834		4.99056	8.29523	6.42895		2.5955	1.57448	2.08998
250	1.76128	1.17349	2.4078		13.9112	23.7617	29.6103		12.6437	8.78905	31.2234		5.06667	3.43155	13.6996		5.56732	6.04869	9.92562		2.44721	2.37385	4.06229		3.82369	4.93522	4.42464		10.2148	7.71009	8.99211		2.86907	1.03833	1.95372
275	2.36023	0.857221	2.86192		12.1512	26.6568	26.9996		14.8586	10.9303	32.5529		6.47386	2.35128	5.76246		2.88979	6.50152	7.65398		1.77787	4.69171	2.85965		3.00297	4.89913	4.21904		4.62727	6.22151	5.24292		1.59187	0.0600333	0.82599
300	1.05983	0.932132	2.42041		9.89141	32.648	22.6969		9.79203	6.11046	15.0837		5.02035	3.44327	8.8896		2.50608	4.82764	5.60502		2.01414	2.00047	2.25738		2.08139	3.97347	4.36254		6.54109	9.93585	8.28411		0.333613	0.772994	0.55233
325	1.41203	1.17586	2.47874		8.83705	12.8416	13.6266		12.4365	3.85335	12.4673		4.16654	3.5795	4.20899		0.8953	4.79298	4.43506		1.68794	2.05462	4.91602		2.19187	2.1893	4.011		7.83728	6.74027	7.27711		3.25202	0.892458	2.07722
350	2.12614	1.30711	1.72833		5.8179	7.04547	8.15717		7.82514	2.90743	10.1424		3.92347	2.97431	4.24328		2.19392	3.75492	6.77087		1.46346	2.35812	3.43602		2.20057	2.52747	4.66889		4.32271	2.38595	3.34422		6.66175	1.51443	4.19801
375	1.41812	0.680189	1.9574		2.35636	10.7239	9.88763		5.62512	1.44925	7.85849		4.05141	2.45898	4.34737		2.14653	5.59233	4.51951		2.45933	1.53276	1.37252		1.97412	2.43459	3.81054		3.47469	2.81183	3.11017		6.01974	1.00118	3.41052
400	1.71423	0.771859	1.1646		3.24867	13.7687	6.18987		4.3127	4.55555	3.78384		4.61091	2.68986	3.06197		2.28658	7.0901	6.20493		1.5525	2.134	1.14382		1.6268	1.76022	3.85615		0.649914	3.65495	1.89251		1.3527	2.26339	1.84081
425	2.0146	0.760949	1.18358		2.60586	9.61186	6.21818		7.65379	7.12549	3.83011		2.68376	2.70663	4.32537		2.20596	7.85874	5.1414		2.09548	1.84022	1.44153		1.68344	1.53084	3.53424		1.20656	2.7386	2.02578
450	1.82116	0.514668	1.93395		4.14678	5.64456	5.61725		12.5112	1.25483	3.73793		4.90396	3.08292	3.85968		3.29893	6.53226	3.95528		4.01737	2.40816	1.33396		1.88909	1.40676	4.72916		0.977044	3.07423	1.99012
475	1.41787	0.712819	1.62294		3.42462	3.49898	3.37919		5.21536	1.71119	2.9872		4.2677	3.30246	3.23675		2.19852	4.6001	2.75366		3.95826	3.99722	1.26461		1.72747	0.831717	3.57854		0.887953	1.08564	1.06717
500	1.0284	1.09981	1.1442		2.84696	4.79674	3.81119		6.02216	4.03229	2.77631		1.9331	2.57104	2.20209		4.14202	3.42261	2.02057		4.87557	3.85621	4.35561		2.05582	1.21844	3.25474		0.259764	1.92522	1.02942
525	1.25921	0.824676	1.70327		2.89954	5.19106	4.02976		5.19149	4.18089	2.05823		1.88927	3.16551	5.31021		1.95816	4.08614	2.08222		3.86899	6.05215	5.10261		2.41745	1.66032	2.76746		0.793894	1.96473	1.33781
550	0.81912	0.679454	0.944348		2.98768	3.95353	3.45606										2.57989	2.60729	2.63757		4.03315	8.31415	6.61281		1.82585	1.21935	1.88256
575	1.15651	0.588369	1.8247																						1.25293	2.99455	0.916969
																									2.54637	3.00214	1.72479
																									2.18399	2.11927	2.23977

## Sheet: Fig2E
Depth	Control				TH21
0	10.1487	15.1517	16.0278		79.5826	80.2919	72.058
10	5.36656	7.25975	4.74999		84.4699	62.0524	62.0351
20	3.64747	3.36769	1.38888		73.9835	65.1569	68.9782
30	2.29534	3.14768	2.66665		54.7982	66.5354	55.2238
40	1.47467	2.86307	3.52778		43.8688	49.3986	52.0181
50	1.09287	2.86401	1.69444		39.1836	35.8092	39.3384
60	1.1883	2.32755	0.944442		28.3519	27.39	31.1325
70	0.906042	1.26868	1.27777		23.2136	26.0675	28.7425
80	0	1.25512	2.88889		18.7598	14.4889	20.7677
90	0	0	1.36112		18.0014	14.9139	17.6275
100	0	0	0.027775		8.573	17.2622	10.9691
110	0	0	0.222208		10.0338	16.4671	8.61268
120	0.157	0	4.72221		8.44525	13.8633	8.30726
130	1.24891	0.1212	0.821		15.3041	3.06188	11.4346
140	0	0.1221	0		5.80233	5.56061	8.09613
150	0	0	0		4.39657	28.6248	10.3739
160	0.1111	0	0		3.69444	13.6244	4.91027
170	0	0.0596	0		3.87718	2.97702	1.6127
180	0	0.056	0.092		2.28593	4.21148	3.34673
190	0	0.051	0.1012		3.02088	4	4.0854
200	0	0	0.0235		0.777767	1.02917	0.691281

## Sheet: Fig 3D
	Cy3				Cy5
TH'	21580	21773	22595		6994	6592	6910
TH	21050	22635	21808		19237	19752	18864
i-TH'	20612	21525	20630		19657	19033	18066

## Sheet: Fig 3E
	Cy3				Cy5				Cy5/Cy3
TH'	1398000000	702900000	762300000	1318000000	5335500000	1884500000	1113500000	3289100000	3.81652	2.68104	1.46071	2.49552
TH	301400000	745300000	889300000	1036000000	2146500000	4294500000	3802500000	6496700000	7.12177	5.76211	4.27583	6.27095

## Sheet: Fig 3G
Depth	TH'												TH
	Cy3	Cy5	Cy5/Cy3		Cy3	Cy5	Cy5/Cy3		Cy3	Cy5	Cy5/Cy3		Cy3	Cy5	Cy5/Cy3		Cy3	Cy5	Cy5/Cy3		Cy3	Cy5	Cy5/Cy3
0	85	84.8375	0.998088		84.7483	93.4167	1.10228		82.6389	91.3419	1.10531		85	91.6654	1.07909		85	79.9179	0.94021		85	91.7222	1.07842
25	84.12	58.7032	0.69785		85	90.75	1.06765		84.4167	59.6679	0.706826		85	91.1583	1.07843		85	89.4026	1.0518		85	91.6667	1.07245
50	81.0966	32.797	0.404418		85	63.1389	0.74281		81	32.8353	0.405374		85	90.7272	1.07843		85	83.9161	0.987249		85	91.6667	1.06738
75	83.1239	42.1923	0.507583		84.7793	58.0833	0.685112		71.9445	26.1746	0.363818		85	91.6667	1.06569		84.4722	79.2088	0.93769		85	90.5833	1.07843
100	84.8441	48.8496	0.575756		82.3255	53.0556	0.644461		82.8611	34.343	0.414464		85	91.6667	1.07843		85	89.0587	1.04775		85	91.6667	1.07843
125	56.5882	28.9368	0.511358		75.0663	63.9444	0.85184		73.5556	40.2664	0.547428		85	91.4222	1.01307		85	91.6667	1.07843		85	86.1111	1.07556
150	70.7658	23.6536	0.334252		84.9915	41.5556	0.488938		34.5278	22.4056	0.648915		85	91.4438	1.0598		85	90.1625	1.06074		85	90.0834	1.07581
175	54.6478	15.9484	0.291839		85	31.2222	0.36732		62.1111	26.1192	0.420524		85	91.5633	0.998342		85	73.7673	0.86785		83.7778	83.6389	1.07722
200	53.8368	13.3551	0.248066		78.8385	29.4167	0.373126		66.3889	34.2996	0.516647		85	91.4865	1.00196		85	91.4894	1.07635		85	85.1667	1.07631
225	46.6095	14.4874	0.310824		76.2939	43.1667	0.565794		66.9167	35.1058	0.52462		85	91.6331	1.07843		85	90.7969	1.0682		85	91.6667	1.07804
250	22.7904	10.5093	0.46113		56.0681	38.9444	0.634592		61.5	13.1573	0.27394		85	88.1721	1.07353		85	90.9358	1.06983		85	91.25	1.03732
275	17.8882	7.71195	0.43112		55.8559	21.3611	0.382433		26.3889	12.4808	0.472958		85	88.4452	1.05556		85	90.4077	1.06362		85	89.7222	1.04053
300	38.8973	9.85813	0.25344		67.3747	29.6111	0.439499		32.0278	13.9253	0.434787		85	85.5463	1.06242		85	88.6552	1.043		85	90.3056	1.00643
325	59.8677	43.1225	0.720297		56.9084	37.1111	0.65212		31.8611	20.3457	0.638574		85	70.8423	0.875702		82.9722	53.729	0.647554		84.0278	73.5833	0.833439
350	60.176	34.4303	0.572161		80.5904	32.9444	0.408789		27.6111	13.0237	0.471685		85	83.661	0.984247		85	84.0638	0.988985		48.6944	30.9722	0.984247
375	50.7477	13.6661	0.269294		33.605	20.1111	0.598457		36.5278	17.7016	0.484607		61.8648	42.0526	0.664078		66.5	63.0002	0.947372		57.2222	38	0.679749
400	52.6216	19.2334	0.365503		81.8948	32.9635	0.402512		60.2222	25.9699	0.431235		20.7134	12.3002	0.983713		48.1944	39.1488	0.81231		34.1111	33.5555	0.593831
425	35.9015	12.6526	0.352424		74.2757	41.7778	0.562469		79.6667	39.7722	0.499232		30.6333	25.9119	0.521109		29.3889	22.4349	0.763381		23.0278	12	0.845873
450	41.9897	19.2592	0.458665		73.7662	20.2222	0.274139		59.1389	15.9663	0.26998		28.3272	25.8342	0.791587		35.1389	28.8032	0.819695		29.0556	23	0.911993
475	27.8625	10.1445	0.364092		83.406	40.6	0.486776		58.5833	24.2577	0.414071		15.6185	15.6663	0.916158		28.25	22.9939	0.813943		18.2222	16.6944	1.00306
500	27.6787	15.8492	0.572614		68.4121	28.733	0.419999		52.6944	12.9658	0.246056		27.5914	15.4858	1.17237		20.3611	14.8781	0.73071		15.4167	18.0741	0.561256

## Sheet: Fig 4B
			Fluorescence unit			Average
	Untreated Control		4794	4713	4609	4705.33
			Fluorescence unit			% Viability
	TH-DOX (DOX nM equivalent)	1125	275	220	245	0.0584443	0.0467555	0.0520686
		750	429	369	414	0.0911731	0.0784216	0.0879853
		562.5	914	822	1173	0.194248	0.174695	0.249292
		375	1257	1360	1247	0.267144	0.289034	0.265018
		75	2465	2486	2367	0.523874	0.528337	0.503046
		15	3491	3156	3297	0.741924	0.670728	0.700694
		3	3882	3348	3760	0.825021	0.711533	0.799093
		0.6	4143	3905	4046	0.88049	0.829909	0.859875
			Fluorescence unit
	Free DOX (nM)	1125	683	458	320	0.145154	0.0973364	0.0680079
		750	1149	1057	1408	0.244191	0.224639	0.299235
		562.5	2015	1710	1632	0.428237	0.363417	0.34684
		375	2131	2221	2376	0.45289	0.472018	0.504959
		75	3742	3572	3695	0.795268	0.759139	0.785279
		15	3777	3970	3983	0.802706	0.843723	0.846486
		3	4120	4143	4249	0.875602	0.88049	0.903018
		0.6	4377	4298	4276	0.930221	0.913432	0.908756

## Sheet: Fig 4C
				Day 0				Day 4				Day 7
	TH-DOX	μg per 100μg		0.538324	0.604719	0.559235		0.553704	0.533197	0.52807		0.512689	0.517816	0.497308
	PLGA-DOX	μg per 2mg		24.6988	25.3909	25.1474		23.0326	21.9431	22.443		20.5204	19.8859	20.3473
	LIP-DOX	μg per 5mg		58.7273	54.4091	46.6364		53.9697	51.1629	52.2424		48.572	49.8674	44.0379
	DS-DOX	μg per 100μg		0.598986	0.673693	0.534952		0.598986	0.636339	0.497599		0.534952	0.604322	0.588314

## Sheet: Fig 4D
Size (nm)	TH-DOX day 0				TH-DOX day 7				PLGA-DOX day 0				PLGA-DOX day 7				LIP-DOX day 0				LIP-DOX day 7
0.4	0	0	0		0	0	0		0	0	0		0	0	0		0	0	0		0	0	0
0.463	0	0	0		0	0	0		0	0	0		0	0	0		0	0	0		0	0	0
0.536	0	0	0		0	0	0		0	0	0		0	0	0		0	0	0		0	0	0
0.621	0	0	0		0	0	0		0	0	0		0	0	0		0	0	0		0	0	0
0.719	0	0	0		0	0	0		0	0	0		0	0	0		0	0	0		0	0	0
0.833	0	0	0		0	0	0		0	0	0		0	0	0		0	0	0		0	0	0
0.965	0	0	0		0	0	0		0	0	0		0	0	0		0	0	0		0	0	0
1.117	0	0	0		0	0	0		0	0	0		0	0	0		0	0	0		0	0	0
1.294	0	0	0		0	0	0		0	0	0		0	0	0		0	0	0		0	0	0
1.499	0	0	0		0	0	0		0	0	0		0	0	0		0	0	0		0	0	0
1.736	0	0	0		0	0	0		0	0	0		0	0	0		0	0	0		0	0	0
2.01	0	0	0		0	0	0		0	0	0		0	0	0		0	0	0		0	0	0
2.328	0	0	0		0	0	0		0	0	0		0	0	0		0	0	0		0	0	0
2.696	0	0	0		0	0	0		0	0	0		0	0	0		0	0	0		0	0	0
3.122	0	0	0		0	0	0		0	0	0		0	0	0		0	0	0		0	0	0
3.615	0	0	0		0	0	0		0	0	0		0	0	0		0	0	0		0	0	0
4.187	0	0	0		0	0	0		0	0	0		0	0	0		0	0	0		0	0	0
4.849	0	0	0		0	0	0		0	0	0		0	0	0		0	0	0		0	0	0
5.615	0	0	0		0	0	0		0	0	0		0	0	0		0	0	0		0	0	0
6.503	0	0	0		0	0	0		0	0	0		0	0	0		0	0	0		0	0	0
7.531	0	0	0		0	0	0		0	0	0		0	0	0		0	0	0		0	0	0
8.721	0	0	0		3.256	0	0		0	0	0		0	0	0		0	0	0		0	0	0
10.1	0	0.557	3.153		24.903	2.153	0.557		0	0	0		0	0	0		0	0	0		0	0	0
11.696	5.319	8.057	13.456		29.365	13.456	6.057		0	0	0		0	0	0		0	0	0		0	0	0
13.545	17.852	22.039	24.068		24.475	24.068	22.039		0	0	0		0	0	0		0	0	0		0	0	0
15.686	25.521	27.321	24.648		9.528	25.648	29.321		0	0	0		0	0	0		0	0	0		0	0	0
18.166	22.302	20.727	17.389		4.122	17.389	20.727		0	0	0		0	0	0		0	0	0		0	0	0
21.037	14.677	11.947	9.742		1.896	9.742	11.947		0	0	0		0	0	0		0	0	0		0	0	0
24.363	8.011	5.729	4.632		1.029	4.632	5.729		0	0	0		0	0	0		0	0	0		0	0	0
28.214	3.803	2.379	1.923		0.614	1.923	2.379		0	0	0		0	0	0		0	0	0		0	0	0
32.674	1.608	0.869	0.7		0.359	0.7	0.869		0	0	0		0	0	0		0	0	0		0	0	0
37.84	0.612	0.278	0.22		0.193	0.22	0.278		0	0	0		0	0	0		3.75	0	0		0	0	0
43.821	0.21	0.076	0.057		0.194	0.057	0.076		0	0	0		0	0	0		12.9	0	0.734		0	0	0
50.748	0.064	0.017	0.011		0.041	0.011	0.017		0	0	0		2.72	1.07	4.47		18.7	2.13687	3.44		0	0	3.01
58.771	0.017	0.003	0.001		0.016	0.001	0.003		2.45	5.04	4.55		11.7	8.37	15.4		16.1	9.46927	7.42		0	0	12.1
68.061	0.004	0	0		0.006	0	0		11.6	17.1	16.2		21.6	20.5	22.9		9.88	18.8547	10.3		0	2.36	20.5
78.82	0.001	0	0		0.002	0	0		22.6	24.9	24.7		23.4	25.2	21.4		5.26	23.1844	11.2		5.51	12.4	17.5
91.28	0	0	0		0	0	0		24.7	22.1	22.9		17.9	20	15.4		3.82	20.6704	10.3		21.6	24.9	6.8
105.709	0	0	0		0	0	0		18.4	14.9	15.7		11.1	12.5	9.5		4.52	14.2458	8.58		33.9	26.7	0.74
122.42	0	0	0		0	0	0		10.9	8.42	8.85		6.08	6.71	5.31		5.75	7.68156	8.68		26.8	18.5	0
141.772	0	0	0		0	0	0		5.54	4.27	4.35		3.05	3.28	2.8		6.35	3.00279	6.95		10.5	9.61	0
164.183	0	0	0		0	0	0		2.47	2.01	1.9		1.45	1.51	1.45		5.93	0.698324	3.55		1.62	3.92	0
190.137	0	0	0		0	0	0		0.96	0.89	0.72		0.656	0.66	0.75		4.42	0.0558659	2.41		0	1.16	0
220.194	0	0	0		0	0	0		0.28	0.342	0.21		0.265	0.25	0.37		2.21	0	1.41		0	0.186	0
255.002	0	0	0		0	0	0		0.043	0.1	0.032		0.083	0.073	0.157		0.51	0	0.61		0	0	0
295.312	0	0	0		0	0	0		0	0.015	0		0.0166	0.012	0.055		0	0	0.15		0	0	0
341.995	0	0	0		0	0	0		0	0	0		0.001	0	0.014		0	0	0.1		0	0	0
396.058	0	0	0		0	0	0		0	0	0		0	0	0		0	0	0		0	0	0.645
458.666	0	0	0		0	0	0		0	0	0		0	0	0		0	0	0		0	0	6.4
531.172	0	0	0		0	0	0		0	0	0		0	0	0		0	0	0		0	0	14.4
615.139	0	0	0		0	0	0		0	0	0		0	0	0		0	0	0		0	0	12.8
712.379	0	0	0		0	0	0		0	0	0		0	0	0		0	0	0		0	0	4.6
824.992	0	0	0		0	0	0		0	0	0		0	0	0		0	0	0		0	0	0.5
955.406	0	0	0		0	0	0		0	0	0		0	0	0		0	0	0		0	0	0
1106.43	0	0	0		0	0	0		0	0	0		0	0	0		0	0	0		0	0	0
1281.34	0	0	0		0	0	0		0	0	0		0	0	0		0	0	0		0	0	0
1483.89	0	0	0		0	0	0		0	0	0		0	0	0		0	0	0		0	0	0
1718.47	0	0	0		0	0	0		0	0	0		0	0	0		0	0	0		0	0	0
1990.12	0	0	0		0	0	0		0	0	0		0	0	0		0	0	0		0	0	0
2304.72	0	0	0		0	0	0		0	0	0		0	0	0		0	0	0		0	0	0
2669.04	0	0	0		0	0	0		0	0	0		0	0	0		0	0	0		0	0	0
3090.96	0	0	0		0	0	0		0	0	0		0	0	0		0	0	0		0	0	0
3579.58	0	0	0		0	0	0		0	0	0		0	0	0		0	0	0		0	0	0
4145.44	0	0	0		0	0	0		0	0	0		0	0	0		0	0	0		0	0	0
4800.75	0	0	0		0	0	0		0	0	0		0	0	0		0	0	0		0	0	0
5559.64	0	0	0		0	0	0		0	0	0		0	0	0		0	0	0		0	0	0
6438.51	0	0	0		0	0	0		0	0	0		0	0	0		0	0	0		0	0	0
7456.3	0	0	0		0	0	0		0	0	0		0	0	0		0	0	0		0	0	0
8634.99	0	0	0		0	0	0		0	0	0		0	0	0		0	0	0		0	0	0
10000	0	0	0		0	0	0		0	0	0		0	0	0		0	0	0		0	0	0

## Sheet: Fig 4G
Depth	tDOX				TH-DOX				DS-DOX				PLGA-DOX				LIP-DOX				PMMA MN + tDOX
0	51.0085	52.7594	73.8078		147.722	147.239	143.778		110.833	101.474	106.044		63.532	85.7887	64.7775		96.9442	124	92.3065		112.055	114.056	108.315
50	9.60665	13.5784	32.0657		111.667	129.429	101.778		61.611	42.204	44.8198		25.5605	8.8525	12.7778		50.5002	97.5555	74.3307		99.9447	80.0685	77.0458
100	6.24533	9.44578	11.5458		114.833	95.3832	88.4443		29.1667	41.1657	31.5822		7.97683	10.244	14.2222		37.278	42	35.8155		93.4445	55.8552	72.5365
150	8.43155	10.2616	9.54233		89.5002	85.934	74.7223		16.6667	23.7148	17.3162		9.76683	6.70217	5.50017		27.2778	40.8333	26.066		70.0002	67.1403	61.9713
200	10.5058	6.53227	14.2325		92.9998	76.1282	64.8333		17.4443	20.241	16.348		8.93067	8.786	8.72233		33.8335	14.1667	20.8467		66.7222	58.2833	56.4132
250	7.75467	7.16175	21.6952		55.9443	43.5942	37.6668		36.2775	19.4915	18.0998		6.47783	7.548	8.0555		33.2778	19.0555	41.303		60.2778	62.4698	54.8425
300	9.57733	7.05915	8.126		48.8332	45.671	49.2222		28.111	27.037	12.7757		7.22083	6.83467	6.55567		18.889	25.111	22.8197		62.7223	71.0927	48.8815
350	8.90312	4.16353	5.355		59.3888	39.1868	39.0557		15.111	20.1697	30.003		10.184	9.55833	8.16683		25.3332	25.2778	21.2442		57.3888	69.4472	44.5383
400	10.1	7.92697	6.86567		29.8887	28.094	23.2777		16.111	12.3095	24.7145		12.2262	8.02783	8.111		13.5	17.8332	23.4993		40.3335	56.2205	38.9057
450	6.37377	6.43548	7.1935		19.6665	17.9903	31.5557		13.1667	23.0788	25.2243		16.7422	8.24167	11.5555		20	15.4998	21.4193		17.4445	38.152	17.6523
500	6.18223	10.9315	10.9165		22.0557	17.3975	11.889		18.222	23.613	16.7653		9.9855	5.97333	9.33333		15.2225	14.6667	24.843		15.1667	27.7873	12.6087
550	6.556	6.32527	16.3362		14.1112	18.9282	15.7775		11.5555	14.5488	13.7355		11.801	6.71533	7.11117		8.11117	11.7222	12.7667		12.6667	29.308	14.4045
600	6.40398	5.41308	8.92367		19	17.7383	16.4445		17.0555	15.8483	11.7523		15.0588	10.3907	9.38867		14.3888	18.1112	21.25		17.7222	30.0695	22.0595
650	7.68578	7.25178	8.64517		15.7222	25.3593	11.3888		12.3332	11.0738	15.39		12.7978	10.597	7.00017		17.8888	17.8888	20.5443		19.9443	38.6173	20.1413
700	8.33065	7.61337	9.838		20.1667	11.0102	13.0557		11.8333	9.103	20.5443		8.62167	8.54833	10.5		21.4998	16.2778	20.2715		17.2222	22.143	13.5528
750	17.8422	8.91665	5.8125		24.6667	13.8885	9.22233		28.5002	17.3748	18.7373		9.34233	11.9112	18.3332		13.4998	15	17.1095		15.2778	25.9157	15.8815
800	14.156	5.59722	8.36367		21.3335	11.5643	15.611		16.1667	23.6933	9.00483		9.39283	11.818	11.1667		32.6113	13.8332	20.8175		22.9998	24.1262	15.3167
850	11.1147	10.3091	7.09117		7.27767	15.7318	11.0557		15.2222	18.3187	12.1515		17.347	9.3245	11.6665		24.5555	15	23.4812		16	21.1752	15.8872
900	7.53467	7.07707	6.3435		13.5	17.4403	8.72217		17.2223	18.9842	17.9342		11.8385	17.5627	16.889		20.6112	11.2222	15.5148		24.7222	28.1052	33.7398
950	9.27865	4.42563	8.28617		13.3335	18.4703	18.8333		14.8333	15.1048	21.4478		13.9427	12.5757	20.111		11.5	16.1668	7.04367		26.611	19.8885	31.356
1000	6.40045	7.14462	3.36317		19.889	10.1178	22.7222		15.3888	15.8953	14.1285		5.79233	11.688	8.721		20.9445	10.2222	17.6885		17.8666	32.5105	25.9033

## Sheet: Fig 5B
		Intensity (a.u.)
	TH-DOX	250600000	159500000	135300000	126900000	124729000	200930000
	Free DOX	48130000	28640000	59710000	55800000	61900000	80800000

[truncated: 19 more sheets: Fig 5E, Fig 5F, Fig 5G, Fig 6B, Fig 6D, Fig 6F, Fig 7B, Fig 7D, Suppl Fig1C,D, Suppl Fig 2B, Suppl Fig4A, Suppl Fig4B, Suppl Fig5, Suppl Fig7B, Suppl Fig7C, Suppl Fig9B, Suppl Fig13B, Suppl Fig13C, Suppl Fig14B]
